# Supplementary material for: Integrated analysis of circRNA-associated ceRNA network in ischemic stroke
Source: Front Genet. 2023 May 30;14:1153518. doi: 10.3389/fgene.2023.1153518 (PMC10267749; doi:10.3389/fgene.2023.1153518)
Supplement: Supplementary file 2 [file Table1.XLSX]

## Sheet: Sheet1
Expression	mRNA	log2FC	Pvalue	FDR
Upregulated	RAMP3	6.00537	4.7807e-06	2.09343e-05
	HBE1	5.5717	0.000143706	0.000492974
	TEX15	5.45202	3.30192e-05	0.000126648
	KCNT2	5.38574	2.08826e-05	8.26817e-05
	MSLN	4.9564	0.00719615	0.0173926
	HIGD2B	4.92668	0.000120052	0.000418439
	OGN	4.77418	0.00161067	0.00447098
	DDAH1	4.77359	0.00304471	0.00798169
	CXCL11	4.62472	0.00173197	0.00478046
	HIST2H3A	4.40154	0.000188246	0.000632273
	HIST1H3G	4.36226	2.76009e-73	4.92983e-70
	NDUFAF3	4.12209	7.85386e-09	5.12382e-08
	CCL18	4.12178	0.0211978	0.045247
	CSF2	4.04033	0.00101442	0.00294879
	THEM5	4.02191	0.000291269	0.000942082
	C2CD4D	3.95695	0.00595514	0.0146464
	HIST2H3C	3.91756	2.30933e-15	3.24781e-14
	SPESP1	3.89273	0.00803023	0.0191636
	CSMD1	3.85378	9.06496e-06	3.80368e-05
	HRASLS	3.84918	0.0135542	0.0306172
Downregulated	BTNL3	-6.50962	6.52e-06	2.8e-05
	SEMG1	-5.92745	7.93e-05	0.00028556
	SPDYA	-5.64593	6.37e-06	2.74e-05
	CTAGE15	-5.6265	6.03e-06	2.6e-05
	CYP4F2	-5.50347	4.81e-05	0.00017911
	OLIG2	-5.34436	0.00028162	0.000914
	SPINK8	-5.34001	4.88e-05	0.00018148
	GPR17	-5.23516	0.00092665	0.00271427
	FOXI1	-5.15817	0.00017657	0.0005963
	FGF8	-5.14234	0.00018074	0.00060911
	HOXA3	-5.13576	2.29e-05	9.02e-05
	CNTNAP3B	-5.10568	0.00136975	0.00385954
	CAPN13	-5.08833	0.00215097	0.00581907
	DAAM2	-5.06386	0.00066226	0.00198764
	MIA	-5.05116	0.00307756	0.00805597
	C16orf96	-5.01337	6.33e-05	0.00023138
	GPR176	-4.96772	0.00090696	0.00265997
	RSPO4	-4.94821	0.00125824	0.00357544
	GHSR	-4.92745	0.00107061	0.00309256
	KIAA1614	-4.92263	0.00180146	0.00495101
